# Supplementary material for: Dengue and COVID-19 Co-Circulation in the Peruvian Amazon: A Population-Based Study
Source: Am J Trop Med Hyg. 2023 Apr 24;108(6):1249–55. doi: 10.4269/ajtmh.22-0539 (PMC10540116; doi:10.4269/ajtmh.22-0539)
Supplement: Supplementary file 2 [file tpmd220539.SD2.xlsx]

## Sheet: Hoja8
	2019
	1	2	3	4	5	6	7	8	9	10	11	12	13	14	15	16	17	18	19	20	21	22	23	24	25	26	27	28	29	30	31	32	33	34	35	36	37	38	39	40	41	42	43	44	45	46	47	48	49
COVID 19
DENGUE	10	22	14	17	26	16	10	17	10	33	26	24	27	19	16	10	11	15	7	5	5	8	2	5	6	6	3	5	2	6	11	4	4	4	2	4	1	2	3	5	4	8	11	4	7	28	35	29	78
	2019
	1	2	3	4	5	6	7	8	9	10	11	12	13	14	15	16	17	18	19	20	21	22	23	24	25	26	27	28	29	30	31	32	33	34	35	36	37	38	39	40	41	42	43	44	45	46	47	48	49
COVID 19	0	0	0	0	0	0	0	0	0	0	0	0	0	0	0	0	0	0	0	0	0	0	0	0	0	0	0	0	0	0	0	0	0	0	0	0	0	0	0	0	0	0	0	0	0	0	0	0	0
DENGUE	2.02317	4.45097	2.83244	3.43939	5.26024	3.23707	2.02317	3.43939	2.02317	6.67646	5.26024	4.85561	5.46256	3.84402	3.23707	2.02317	2.22549	3.03475	1.41622	1.01158	1.01158	1.61854	0.404634	1.01158	1.2139	1.2139	0.606951	1.01158	0.404634	1.2139	2.22549	0.809268	0.809268	0.809268	0.404634	0.809268	0.202317	0.404634	0.606951	1.01158	0.809268	1.61854	2.22549	0.809268	1.41622	5.66487	7.08109	5.86719	15.7807
160101	LORETO	MAYNAS	IQUITOS	157591
160108	LORETO	MAYNAS	PUNCHANA	95426
160112	LORETO	MAYNAS	BELEN	79260
160113	LORETO	MAYNAS	SAN JUAN BAUTISTA	161997
				494274
[truncated: 93 more columns]

## Sheet: Hoja1
	2019
	1	2	3	4	5	6	7	8	9	10	11	12	13	14	15	16	17	18	19	20	21	22	23	24	25	26	27	28	29	30	31	32	33	34	35	36	37	38	39	40	41	42	43	44	45	46	47	48	49
DENGUE	10	22	14	17	26	16	10	17	10	33	26	24	27	19	16	10	11	15	7	5	5	8	2	5	6	6	3	5	2	6	11	4	4	4	2	4	1	2	3	5	4	8	11	4	7	28	35	29	78
	DENGUE
1	10
2	22
3	14
4	17
5	26
6	16
7	10
8	17
9	10
10	33
11	26
12	24
13	27
14	19
15	16
16	10
17	11
18	15
19	7
20	5
21	5
22	8
23	2
24	5
25	6
26	6
27	3
28	5
29	2
30	6
31	11
32	4
33	4
34	4
35	2
36	4
37	1
38	2
39	3
40	5
41	4
42	8
43	11
44	4
45	7
46	28
47	35
48	29
49	78
50	88
51	111
52	130
[truncated: 93 more columns]
